# Supplementary material for: Impact of Sarcopenia on Clinical Outcomes in a Cohort of Caucasian Active Crohn’s Disease Patients Undergoing Multidetector CT-Enterography
Source: Nutrients. 2022 Aug 23;14(17):3460. doi: 10.3390/nu14173460 (PMC9458031; doi:10.3390/nu14173460)
Supplement: Supplementary file 1 [file nutrients-14-03460-s001.zip]

Archive with 1 entries (1 files):
- nutrients-1860505-supplementary.pdf
